# Supplementary material for: TGF-β1 Decreases Microglia-Mediated Neuroinflammation and Lipid Droplet Accumulation in an In Vitro Stroke Model
Source: Int J Mol Sci. 2023 Dec 10;24(24):17329. doi: 10.3390/ijms242417329 (PMC10743979; doi:10.3390/ijms242417329)
Supplement: Supplementary file 1 [file ijms-24-17329-s001.zip]

Archive with 1 entries (1 files):
- ijms-2712843-supplementary.pdf
